# Supplementary material for: Assessment of Cerebral and Cerebellar White Matter Microstructure in Spinocerebellar Ataxias 1, 2, 3, and 6 Using Diffusion MRI
Source: Front Neurol. 2020 Jun 4;11:411. doi: 10.3389/fneur.2020.00411 (PMC7287151; doi:10.3389/fneur.2020.00411)
Supplement: Supplementary file 2 [file Table_1.XLSX]

## Sheet: DTI_cross
Cross-sectional analysis on DTI metrics
DTI metrics	ROI	Control		Control vs. SCA1			Control vs. SCA2			Control vs. SCA3			Control vs. SCA6
		Mean	SD	Mean	SD	p-value	Mean	SD	p-value	Mean	SD	p-value	Mean	SD	p-value
FA	Middle cerebellar peduncle	0.485181	0.0144677	0.447525	0.031977	0.0615808	0.366065	0.0379907	9.78e-05	0.448464	0.0423865	1	0.484805	0.0235282	1
	Pontine crossing tract	0.411997	0.0358172	0.331779	0.0519803	0.0157	0.308143	0.0371238	0.00036287	0.363938	0.0538937	1	0.408355	0.0658294	1
	Corpus callosum	0.622546	0.0331858	0.600046	0.0423888	1	0.590111	0.0349793	0.583528	0.618425	0.0336874	1	0.610728	0.0258256	1
	Corticospinal tract R	0.50503	0.0342544	0.426969	0.0455858	0.00861259	0.417241	0.0375877	0.0017845	0.446408	0.041809	0.238583	0.500449	0.0313219	1
	Corticospinal tract L	0.516509	0.0372995	0.435348	0.0537007	0.018394	0.425072	0.0263944	0.00057376	0.470252	0.0496653	1	0.508333	0.0418205	1
	Inferior cerebellar peduncle R	0.505172	0.02109	0.409853	0.0582311	0.00560099	0.376341	0.0260065	1.37e-07	0.37518	0.0323921	9.67e-05	0.461936	0.0374432	0.363988
	Inferior cerebellar peduncle L	0.503136	0.0252156	0.408131	0.0592978	0.00660256	0.377006	0.0203199	1.24e-07	0.382813	0.0380456	0.00070844	0.459883	0.0397565	0.507438
	Superior cerebellar peduncle R	0.65166	0.0498785	0.521689	0.0865175	0.0141745	0.505175	0.0454846	0.00016481	0.518524	0.0521192	0.00446044	0.630857	0.0360239	1
	Superior cerebellar peduncle L	0.638286	0.0588047	0.522541	0.0882653	0.0504653	0.508343	0.0511241	0.00247808	0.502753	0.0494846	0.00446044	0.628861	0.0448942	1
	Cerebral peduncle R	0.634005	0.0322655	0.573272	0.0515343	0.0865906	0.507063	0.0650437	0.00379543	0.572303	0.0557791	0.564717	0.584568	0.0332278	0.185762
	Cerebral peduncle L	0.624576	0.0430287	0.571453	0.0465584	0.264966	0.52842	0.0546192	0.013418	0.591938	0.0674108	1	0.59488	0.0319719	1
	Internal capsule R	0.574451	0.0277189	0.559721	0.0266877	1	0.538791	0.0243826	0.13807	0.542384	0.0316103	1	0.559718	0.0229771	1
	Internal capsule L	0.587995	0.024305	0.561573	0.0299865	0.568134	0.550198	0.0265428	0.0935138	0.557861	0.0302353	1	0.569032	0.0219952	1
	Corona radiata R	0.422067	0.0208109	0.418653	0.0262207	1	0.410361	0.0228739	0.818864	0.413642	0.0253126	1	0.398848	0.0198723	0.723066
	Corona radiata L	0.427294	0.0184775	0.417892	0.0263669	1	0.407112	0.0285513	0.724233	0.415013	0.0242648	1	0.408224	0.0170876	0.904689
	Posterior thalamic radiation R	0.553525	0.0298659	0.537955	0.0372272	1	0.516429	0.0361958	0.373208	0.541195	0.0264703	1	0.540698	0.0184872	1
	Posterior thalamic radiation L	0.564255	0.0262134	0.531948	0.0342981	0.423681	0.52093	0.0350064	0.134339	0.548744	0.034173	1	0.545516	0.0255452	1
	Sagittal stratum R	0.549465	0.0409258	0.523989	0.0410437	1	0.519071	0.0405989	0.799708	0.516819	0.0382176	1	0.534536	0.0334059	1
	Sagittal stratum L	0.554615	0.0328323	0.520378	0.0364164	0.568134	0.515897	0.0389663	0.408256	0.5242	0.0415272	1	0.53354	0.0346153	1
	External capsule R	0.430314	0.0265466	0.421515	0.0182501	1	0.405011	0.0261054	0.583528	0.399351	0.041686	1	0.410007	0.0156789	1
	External capsule L	0.427645	0.027326	0.423948	0.0203538	1	0.409072	0.0278767	0.799708	0.399899	0.0334071	1	0.41158	0.0160288	1
	Cingulum R	0.462932	0.045732	0.437856	0.0214313	1	0.428349	0.0498376	0.799708	0.451699	0.0301208	1	0.431762	0.0278592	1
	Cingulum L	0.492983	0.0469221	0.46913	0.0348041	1	0.4477	0.0587409	0.724233	0.475302	0.0351867	1	0.462435	0.0322832	1
	Superior longitudinal fasciculus R	0.468839	0.0357449	0.468763	0.0221589	1	0.455705	0.0226438	0.818864	0.463478	0.0434555	1	0.452671	0.0188113	1
	Superior longitudinal fasciculus L	0.467409	0.030417	0.463977	0.0251858	1	0.452594	0.0287337	0.818864	0.463391	0.0384713	1	0.451434	0.0176647	1
MD	Middle cerebellar peduncle	0.0006345	2.77e-05	0.00075941	6.68e-05	0.00158711	0.0008843	7.7e-05	7.51e-05	0.00072664	6.78e-05	0.219656	0.00070577	4.2e-05	0.0358734
	Pontine crossing tract	0.00059881	5.9e-05	0.00070725	7.37e-05	0.0364382	0.00077626	7.39e-05	0.0008526	0.00065095	8.4e-05	1	0.00061987	5.97e-05	1
	Corpus callosum	0.00076622	5.5e-05	0.00080277	6.62e-05	1	0.00080676	5.13e-05	1	0.00074449	2.43e-05	1	0.00078711	3.98e-05	1
	Corticospinal tract R	0.00061562	4.95e-05	0.00069567	7.7e-05	0.215503	0.0007798	6.16e-05	0.00029246	0.00066304	6.88e-05	1	0.00063399	4.4e-05	1
	Corticospinal tract L	0.00062109	5.82e-05	0.0006969	6.71e-05	0.246906	0.00077445	5.93e-05	0.0008526	0.00065775	7.1e-05	1	0.00064127	5.2e-05	1
	Inferior cerebellar peduncle R	0.00064905	2.84e-05	0.00077	7.02e-05	0.00306115	0.00082631	2.94e-05	1.62e-08	0.00076055	4.62e-05	0.00631645	0.00070231	2.12e-05	0.0134694
	Inferior cerebellar peduncle L	0.00065245	3.8e-05	0.00077721	7.1e-05	0.00303562	0.00083564	4.06e-05	8.08e-07	0.00075457	5.03e-05	0.021266	0.00071034	4.42e-05	0.268004
	Superior cerebellar peduncle R	0.00077399	5.81e-05	0.00097444	0.00011271	0.00269539	0.00103336	7.31e-05	1.08e-05	0.00097664	7.02e-05	0.0013893	0.00088532	5.7e-05	0.0293363
	Superior cerebellar peduncle L	0.0008177	8.36e-05	0.00100028	0.00012256	0.0208509	0.00105198	7.47e-05	0.0002488	0.00102888	8.46e-05	0.00608354	0.00089445	5.73e-05	0.766166
	Cerebral peduncle R	0.00061743	5.97e-05	0.00068119	7.97e-05	0.671911	0.00072465	8.95e-05	0.166157	0.00067191	7.91e-05	1	0.0006538	6.03e-05	1
	Cerebral peduncle L	0.00062765	6.41e-05	0.00068855	5.58e-05	0.514875	0.0007106	5.77e-05	0.173768	0.00066719	7.96e-05	1	0.00065358	5.85e-05	1
	Internal capsule R	0.00062141	2.64e-05	0.00065914	2.91e-05	0.135422	0.00065792	2.87e-05	0.188868	0.00064059	3.19e-05	1	0.00064542	3.76e-05	1
	Internal capsule L	0.00061507	2.56e-05	0.00065263	3.81e-05	0.280856	0.00064617	3.08e-05	0.441306	0.00062994	2.95e-05	1	0.00064175	3.59e-05	1
	Corona radiata R	0.00067392	4.04e-05	0.00070157	4.14e-05	1	0.00069869	3.22e-05	1	0.00067529	2.56e-05	1	0.00069109	3.2e-05	1
	Corona radiata L	0.00067347	3.95e-05	0.00070062	4.06e-05	1	0.00069441	3.36e-05	1	0.00067522	2.25e-05	1	0.00069356	3.1e-05	1
	Posterior thalamic radiation R	0.0007154	3.89e-05	0.00073822	4.03e-05	1	0.00075279	3.59e-05	0.60251	0.0007192	1.69e-05	1	0.00073277	3.91e-05	1
	Posterior thalamic radiation L	0.00073025	3.49e-05	0.00075605	4.05e-05	1	0.00077645	4.67e-05	0.439354	0.00073367	2.94e-05	1	0.00075632	2.99e-05	1
	Sagittal stratum R	0.00071873	3.22e-05	0.00073766	5.7e-05	1	0.00073413	4.46e-05	1	0.00072763	2.21e-05	1	0.00074215	3.76e-05	1
	Sagittal stratum L	0.00073754	2.98e-05	0.0007605	5.21e-05	1	0.00076178	4.9e-05	1	0.00074106	3.36e-05	1	0.00075673	3.15e-05	1
	External capsule R	0.00067659	2.23e-05	0.00069928	2.2e-05	0.501778	0.00069791	2.46e-05	0.797533	0.00069228	2.41e-05	1	0.00071759	3.37e-05	0.271409
	External capsule L	0.0006753	2.61e-05	0.00070155	2.16e-05	0.424024	0.00069283	2.87e-05	1	0.00068783	1.95e-05	1	0.00071988	4.27e-05	0.493024
	Cingulum R	0.00067787	3.09e-05	0.00069555	2.72e-05	1	0.00069438	2.63e-05	1	0.00068615	2.89e-05	1	0.00070944	3.08e-05	0.846641
	Cingulum L	0.00067243	2.88e-05	0.00069608	2.51e-05	0.779639	0.00069574	2.61e-05	0.911478	0.00068607	2.41e-05	1	0.00071019	2.87e-05	0.332417
	Superior longitudinal fasciculus R	0.00064191	3.54e-05	0.00066107	2.73e-05	1	0.00066466	2.44e-05	1	0.00064293	2.85e-05	1	0.0006617	2.52e-05	1
	Superior longitudinal fasciculus L	0.00063382	2.86e-05	0.00065488	2.81e-05	1	0.00065643	2.82e-05	0.996337	0.00063657	2.88e-05	1	0.00066127	2.42e-05	0.828705
AD	Middle cerebellar peduncle	0.0005285	2.32e-05	0.00116007	7.01e-05	0.00036167	0.00124775	6.9e-05	1.23e-05	0.00111031	6.93e-05	0.153409	0.00111375	4.7e-05	0.00575145
	Pontine crossing tract	0.00055028	6.39e-05	0.00094969	7.19e-05	0.561912	0.00100288	6.69e-05	0.0280589	0.00090006	7.87e-05	1	0.00089998	5.73e-05	1
	Corpus callosum	0.00050839	5.5e-05	0.00142997	5.71e-05	1	0.00143159	4.55e-05	1	0.00135762	4.12e-05	1	0.00142589	4.18e-05	1
	Corticospinal tract R	0.00054024	5.58e-05	0.00103573	9.12e-05	1	0.00115174	7.45e-05	0.00161414	0.00100043	7.89e-05	1	0.00100395	5.23e-05	1
	Corticospinal tract L	0.00052122	5.54e-05	0.00104753	6.59e-05	1	0.00115497	7.39e-05	0.0161374	0.00101846	7.34e-05	1	0.00103202	5.49e-05	1
	Inferior cerebellar peduncle R	0.00052094	3.18e-05	0.00113216	5.63e-05	0.0547102	0.00117583	4.3e-05	0.00030715	0.00108398	5.23e-05	1	0.0010897	3.74e-05	1
	Inferior cerebellar peduncle L	0.00052988	4.23e-05	0.00114119	6.03e-05	0.0709527	0.00119217	5.38e-05	0.0011678	0.00108541	6.9e-05	1	0.00109887	5.33e-05	1
	Superior cerebellar peduncle R	0.00049499	6.52e-05	0.00156845	8.19e-05	0.243362	0.00163159	6.3e-05	0.0126755	0.00157551	7.23e-05	0.275426	0.00159668	5.54e-05	0.0701981
	Superior cerebellar peduncle L	0.00053319	9.92e-05	0.00161047	9.95e-05	0.285744	0.00166749	4.82e-05	0.00544823	0.00162477	8.06e-05	0.244944	0.00161222	5.52e-05	0.146208
	Cerebral peduncle R	0.00042513	5.21e-05	0.00117572	9.32e-05	1	0.00116429	9.87e-05	1	0.00115513	8.55e-05	1	0.00114198	8.14e-05	1
	Cerebral peduncle L	0.00044021	6.13e-05	0.00118868	5.99e-05	1	0.00117311	6.76e-05	1	0.00117178	8.1e-05	1	0.00115503	8e-05	1
	Internal capsule R	0.00048422	3.52e-05	0.00113243	3.43e-05	0.0558998	0.00110175	3.91e-05	1	0.00107506	3.7e-05	1	0.00110379	4.85e-05	1
	Internal capsule L	0.00047126	3.32e-05	0.00112483	3.98e-05	0.285744	0.0010975	3.33e-05	1	0.00107402	3.97e-05	1	0.0011089	4.62e-05	1
	Corona radiata R	0.00060576	4.25e-05	0.00104337	5.15e-05	0.793907	0.00102645	3.84e-05	1	0.00099298	3.12e-05	1	0.00099992	3.67e-05	1
	Corona radiata L	0.00060493	3.61e-05	0.00103895	5.4e-05	1	0.00101413	3.21e-05	1	0.00099256	2.42e-05	1	0.00101265	3.44e-05	1
	Posterior thalamic radiation R	0.0005482	4.42e-05	0.00124215	4.81e-05	1	0.00124049	4.52e-05	1	0.00122004	4.03e-05	1	0.00124082	5.2e-05	1
	Posterior thalamic radiation L	0.00055062	3.7e-05	0.0012594	3.82e-05	1	0.00128129	4.63e-05	1	0.00125007	4.33e-05	1	0.00128059	3.65e-05	1
	Sagittal stratum R	0.00057516	5.22e-05	0.00120983	6.06e-05	1	0.00119868	5.12e-05	1	0.00118819	4.54e-05	1	0.00123276	4.42e-05	1
	Sagittal stratum L	0.00058034	4.11e-05	0.00124633	4.95e-05	1	0.00124093	4.69e-05	1	0.00121758	4.58e-05	1	0.00125371	4.53e-05	1
	External capsule R	0.00059871	3.43e-05	0.00104474	2.92e-05	0.223283	0.00102568	1.96e-05	1	0.00101111	4.08e-05	1	0.00105825	4.1e-05	0.518575
	External capsule L	0.00059502	3.45e-05	0.00105048	2.6e-05	0.0867835	0.00102305	2.89e-05	1	0.00100665	3.15e-05	1	0.00106571	5.32e-05	0.636764
	Cingulum R	0.00058973	5.62e-05	0.00105689	2.8e-05	1	0.00104346	2.83e-05	1	0.00105038	3.03e-05	1	0.00106339	3.62e-05	1
	Cingulum L	0.00055517	5.58e-05	0.0010991	3.42e-05	1	0.00107246	4e-05	1	0.00108246	3.61e-05	1	0.00110661	3.32e-05	1
	Superior longitudinal fasciculus R	0.00057449	5.02e-05	0.0010255	3.94e-05	0.793907	0.00101359	2.9e-05	1	0.00098734	1.71e-05	1	0.00100617	2.32e-05	1
	Superior longitudinal fasciculus L	0.00056483	4.24e-05	0.00101359	3.41e-05	0.662131	0.00099905	3.26e-05	1	0.00098018	2e-05	1	0.00100406	3.24e-05	1
RD	Middle cerebellar peduncle	0.0005285	2.32e-05	0.00063635	6.61e-05	0.00578519	0.00079253	8.38e-05	0.00013823	0.00061594	7.13e-05	0.355709	0.00057899	4.04e-05	0.230671
	Pontine crossing tract	0.00055028	6.39e-05	0.00068443	8.99e-05	0.0230097	0.00079719	8.65e-05	0.00012541	0.00062435	9.97e-05	1	0.00057266	7.08e-05	1
	Corpus callosum	0.00050839	5.5e-05	0.00055141	7.06e-05	1	0.00055604	5.86e-05	0.755538	0.00050429	3.91e-05	1	0.000532	4.3e-05	1
	Corticospinal tract R	0.00054024	5.58e-05	0.00061578	6.81e-05	0.249623	0.00068955	6e-05	0.00094943	0.00059698	5.48e-05	1	0.00055974	5.16e-05	1
	Corticospinal tract L	0.00052122	5.54e-05	0.00060596	7.23e-05	0.157428	0.00067189	4.72e-05	0.00027814	0.0005739	7.04e-05	1	0.00054473	5.29e-05	1
	Inferior cerebellar peduncle R	0.00052094	3.18e-05	0.00067805	0.0001002	0.00759694	0.00074917	3.4e-05	2.72e-09	0.00068827	5.36e-05	0.00095703	0.00059438	3.45e-05	0.0107365
	Inferior cerebellar peduncle L	0.00052988	4.23e-05	0.00068382	9.71e-05	0.00733148	0.00074973	4.59e-05	3.23e-07	0.00067629	5.07e-05	0.00127049	0.00060143	4.96e-05	0.161778
	Superior cerebellar peduncle R	0.00049499	6.52e-05	0.0007414	0.00016099	0.00897027	0.00079892	8.79e-05	1.35e-05	0.00074383	7.8e-05	0.00054528	0.00059078	6.91e-05	0.234289
	Superior cerebellar peduncle L	0.00053319	9.92e-05	0.00076171	0.00016584	0.0287208	0.0008086	0.00010021	0.00045934	0.00080201	9.23e-05	0.00168006	0.00059881	7.55e-05	1
	Cerebral peduncle R	0.00042513	5.21e-05	0.00049514	8.02e-05	0.524564	0.00057062	9.05e-05	0.0190484	0.00049434	7.73e-05	1	0.00047785	5.58e-05	0.960511
	Cerebral peduncle L	0.00044021	6.13e-05	0.00050175	6.24e-05	0.644951	0.00054411	5.56e-05	0.0273371	0.00048035	8.76e-05	1	0.0004753	5.63e-05	1
	Internal capsule R	0.00048422	3.52e-05	0.00050218	3.24e-05	1	0.00053001	3.18e-05	0.158178	0.00051867	4.3e-05	1	0.00051076	4.7e-05	1
	Internal capsule L	0.00047126	3.32e-05	0.00049558	3.9e-05	1	0.0005101	2.45e-05	0.183235	0.00050417	4.04e-05	1	0.00050247	4.21e-05	1
	Corona radiata R	0.00060576	4.25e-05	0.00061765	3.94e-05	1	0.0006322	2.95e-05	0.806581	0.00061649	3.57e-05	1	0.00064045	3.57e-05	1
	Corona radiata L	0.00060493	3.61e-05	0.00062333	3.61e-05	1	0.00063613	3.55e-05	0.747039	0.00061882	3.23e-05	1	0.00063737	3.54e-05	1
	Posterior thalamic radiation R	0.0005482	4.42e-05	0.00057355	4.71e-05	1	0.00059685	4.41e-05	0.381134	0.00054929	1.73e-05	1	0.00056065	3.54e-05	1
	Posterior thalamic radiation L	0.00055062	3.7e-05	0.00059187	4.86e-05	0.677006	0.00060988	5.14e-05	0.183235	0.00055814	3.83e-05	1	0.00057981	3.71e-05	1
	Sagittal stratum R	0.00057516	5.22e-05	0.00060951	5.38e-05	1	0.00061554	5.76e-05	0.806581	0.00060375	3.7e-05	1	0.00060702	4.81e-05	1
	Sagittal stratum L	0.00058034	4.11e-05	0.00062295	5.51e-05	0.889073	0.00063438	5.47e-05	0.381134	0.00061549	4.23e-05	1	0.0006235	3.82e-05	0.688364
	External capsule R	0.00059871	3.43e-05	0.00061544	1.94e-05	1	0.00062231	3.08e-05	0.806581	0.00061953	2.73e-05	1	0.00063648	3.06e-05	0.541769
	External capsule L	0.00059502	3.45e-05	0.00061589	2.64e-05	1	0.0006145	3.71e-05	0.806581	0.00061185	2.26e-05	1	0.0006325	3.63e-05	0.748496
	Cingulum R	0.00058973	5.62e-05	0.00061148	3.24e-05	1	0.00061932	4.9e-05	0.806581	0.00061254	5.42e-05	1	0.0006475	4.14e-05	0.541769
	Cingulum L	0.00055517	5.58e-05	0.00058421	3.54e-05	1	0.00060172	5.73e-05	0.755538	0.00059385	5.58e-05	1	0.00062051	4.25e-05	0.327216
	Superior longitudinal fasciculus R	0.00057449	5.02e-05	0.00058687	2.74e-05	1	0.00060564	3.02e-05	0.806581	0.00058386	5.51e-05	1	0.00060438	3.35e-05	1
	Superior longitudinal fasciculus L	0.00056483	4.24e-05	0.00058143	3.17e-05	1	0.00059978	3.42e-05	0.727691	0.00057443	5.52e-05	1	0.00060854	2.87e-05	0.495003

## Sheet: SARAvsDTI_baseline
Association between DTI metrics and SARA at baseline
DTI metrics	ROI	SCA1		SCA2		SCA3		SCA6
		Coeff.	p-value	Coeff.	p-value	Coeff.	p-value	Coeff.	p-value
FA	Middle cerebellar peduncle	-125.769	0.360685	-64.6244	1	0.854333	1	-93.708	1
	Pontine crossing tract	-83.1974	0.178823	-16.5043	1	-28.2864	1	-44.2949	1
	Corpus callosum	-126.462	0.00499932	-76.1528	0.897012	-0.0702615	1	-194.418	1
	Corticospinal tract R	-54.4336	0.927188	-14.457	1	0.360601	1	-114.257	1
	Corticospinal tract L	-62.4061	0.722828	-31.3113	1	0.910607	1	-136.959	1
	Inferior cerebellar peduncle R	-75.0235	0.165037	-80.1734	0.670998	28.752	1	-176.46	1
	Inferior cerebellar peduncle L	-74.2829	0.158966	-117.445	0.200405	19.3829	1	-122.342	1
	Superior cerebellar peduncle R	-61.8791	0.0329855	-31.6246	1	10.0534	1	-221.412	1
	Superior cerebellar peduncle L	-60.2154	0.0176697	-12.6439	1	-17.4891	1	-157.493	1
	Cerebral peduncle R	-51.442	0.927188	-15.9399	1	11.8745	1	-225.155	0.701536
	Cerebral peduncle L	-67.7883	0.927188	-38.0264	1	12.9851	1	-165.491	1
	Internal capsule R	-109.688	0.927188	-86.0701	1	21.6934	1	-315.669	0.64928
	Internal capsule L	-97.5625	0.927188	-113.23	1	12.7879	1	-238.582	1
	Corona radiata R	-121.024	0.927188	-43.5202	1	36.0352	1	-290.341	1
	Corona radiata L	-92.43	0.927188	-99.7243	1	61.1836	1	-173.713	1
	Posterior thalamic radiation R	-104.461	0.40303	-49.8529	1	3.72812	1	-98.4414	1
	Posterior thalamic radiation L	-121.543	0.357794	-68.1378	0.701595	19.6008	1	88.459	1
	Sagittal stratum R	-90.8294	0.580425	-45.733	1	-21.0529	1	-57.4885	1
	Sagittal stratum L	-135.688	0.0284698	-59.4969	0.618552	-8.50427	1	-76.4541	1
	External capsule R	-208.914	0.43727	-56.622	1	32.7677	1	-384.777	1
	External capsule L	-194.806	0.40303	-52.0653	1	8.73831	1	-388.326	1
	Cingulum R	-193.773	0.580425	-18.982	1	56.3028	1	-97.4712	1
	Cingulum L	-114.572	0.360685	-26.9199	1	47.7549	1	-131.662	1
	Superior longitudinal fasciculus R	-142.523	0.927188	-31.5018	1	21.4334	1	-135.776	1
	Superior longitudinal fasciculus L	-103.334	0.927188	-76.334	1	37.5305	1	-112.997	1
MD	Middle cerebellar peduncle	59635.7	0.353711	28499	0.981415	117.377	1	148142	1
	Pontine crossing tract	37274.1	1	22010.2	1	-137.451	1	41361.6	1
	Corpus callosum	79795.3	0.0420016	31901.7	1	24304.9	1	73258.4	1
	Corticospinal tract R	41522.6	1	-6193.63	1	-6454.39	1	22754.1	1
	Corticospinal tract L	40863.5	1	-3386.61	1	-422.064	1	65018.3	1
	Inferior cerebellar peduncle R	67513.8	0.148452	70376.9	0.712862	14537.6	1	265287	1
	Inferior cerebellar peduncle L	60323.6	0.352362	44767	1	16960.8	1	47819.2	1
	Superior cerebellar peduncle R	41156.4	0.111723	19732	1	3238.26	1	97017.2	1
	Superior cerebellar peduncle L	36970.6	0.113351	-795.506	1	15310.7	1	89463.9	1
	Cerebral peduncle R	15766.6	1	16586.1	1	-240.812	1	79158.6	1
	Cerebral peduncle L	42422.5	1	39708.8	1	-447.418	1	94454.9	1
	Internal capsule R	101776	1	83400.2	0.986401	-19375.6	1	150171	1
	Internal capsule L	71932.7	1	84096.1	1	600.975	1	160400	1
	Corona radiata R	112361	0.113351	66048.6	1	-64638.8	1	126675	1
	Corona radiata L	109333	0.162772	64856.3	0.986401	-86485.4	1	158313	1
	Posterior thalamic radiation R	68167.5	1	71384.7	0.855316	-60325	1	93573.8	1
	Posterior thalamic radiation L	102390	0.276288	48614.9	1	-36478.6	1	31614.7	1
	Sagittal stratum R	62073.3	0.785617	45946.2	0.986401	-10471.5	1	81037.4	1
	Sagittal stratum L	83412.1	0.166955	34679.1	1	-16995	1	129111	1
	External capsule R	47557.8	1	85049.5	0.813624	-51772.9	1	167137	1
	External capsule L	76470.4	1	77926.3	0.587173	55507	1	157974	1
	Cingulum R	89771	1	67753.7	1	-48528.7	1	194256	1
	Cingulum L	76555.7	1	58594.5	1	-65563.4	1	208452	1
	Superior longitudinal fasciculus R	137500	0.548026	63316.1	1	-46772.9	1	146698	1
	Superior longitudinal fasciculus L	119968	0.869221	84464.9	0.542278	-65426.8	1	165002	1
AD	Middle cerebellar peduncle	53356.2	0.828563	27672.1	1	2143.31	1	157502	0.476737
	Pontine crossing tract	1736.13	1	26822.1	1	-10894	1	33444.6	1
	Corpus callosum	73971.3	0.832936	21900.2	1	19164.7	1	21051.3	1
	Corticospinal tract R	32463.9	1	-9695.14	1	-4476.9	1	-20771.2	1
	Corticospinal tract L	19809	1	-9804.03	1	2860.21	1	6994.64	1
	Inferior cerebellar peduncle R	49904.3	1	15677.9	1	24585.1	1	-55299	1
	Inferior cerebellar peduncle L	33122	1	16268.6	1	21449.3	1	-12300.1	1
	Superior cerebellar peduncle R	29017.8	1	13991.6	1	12332.7	1	50939.9	1
	Superior cerebellar peduncle L	30944.1	1	-29048	1	18195.6	1	45324.4	1
	Cerebral peduncle R	201.07	1	13187.5	1	5796.11	1	40011.8	1
	Cerebral peduncle L	9163.54	1	23573.8	1	10132.6	1	56665.1	1
	Internal capsule R	53644.5	1	36733.8	1	5313.63	1	67480.4	1
	Internal capsule L	54685.3	1	47751.1	1	45824.3	1	98428	1
	Corona radiata R	82500.6	0.318446	52047.8	1	-80390.3	1	66895.7	1
	Corona radiata L	76008.7	0.412683	59693.4	1	-91568.8	1	142070	1
	Posterior thalamic radiation R	1450.57	1	13623.8	1	-224413	0.669951	72768.8	1
	Posterior thalamic radiation L	75916.9	1	18478.6	1	-15870.5	1	118327	1
	Sagittal stratum R	50458.7	1	20060.7	1	-29571.4	1	47186.1	1
	Sagittal stratum L	68195.9	1	7915.72	1	-30534.8	1	52694.7	1
	External capsule R	-41995.1	1	109326	1	-167666	1	122045	1
	External capsule L	-43969.3	1	55978.8	1	117248	1	120258	1
	Cingulum R	31064.4	1	27335.7	1	-39369.7	1	168701	1
	Cingulum L	-65515.6	1	-27303.2	1	-8589.01	1	85646.4	1
	Superior longitudinal fasciculus R	74173.6	1	62386.5	1	-136663	1	165297	1
	Superior longitudinal fasciculus L	82021.6	1	51611.4	1	-52913.2	1	131982	1
RD	Middle cerebellar peduncle	59573.4	0.44091	27925.8	0.765188	-3729.41	1	130132	1
	Pontine crossing tract	44870.8	0.374839	16128	1	16232.3	1	37493.7	1
	Corpus callosum	77752.2	0.0111991	31634.1	1	3139.5	1	96793	1
	Corticospinal tract R	43287.7	1	-5959.78	1	-17638.8	1	35002	1
	Corticospinal tract L	43060.8	1	-8903.12	1	-7023.04	1	89262	1
	Inferior cerebellar peduncle R	49226.3	0.0438253	67020	0.302059	6572.63	1	196830	1
	Inferior cerebellar peduncle L	45503.2	0.20472	49165	0.344304	5996.6	1	80750.7	1
	Superior cerebellar peduncle R	31685.7	0.0422912	15571.2	1	-3855.84	1	101637	1
	Superior cerebellar peduncle L	29479.3	0.0422912	1845.25	1	10985.9	1	84117.3	1
	Cerebral peduncle R	21591.4	1	13243	1	-5125.09	1	109137	1
	Cerebral peduncle L	45086.8	1	55943.1	1	-5236.59	1	114479	1
	Internal capsule R	73462.1	1	27238.9	1	-28389	1	147438	0.938768
	Internal capsule L	59305.7	1	75786.5	1	-18130.9	1	154503	1
	Corona radiata R	83887.8	1	43952.3	1	-43954.8	1	141125	1
	Corona radiata L	89970.1	1	50632.6	1	-56060.8	1	130569	1
	Posterior thalamic radiation R	66919.8	1	38932.5	1	15755.9	1	110970	1
	Posterior thalamic radiation L	79325.7	0.527063	48862.5	0.763599	-21258.1	1	-17830.4	1
	Sagittal stratum R	56056.2	1	35850.9	0.797653	14092.3	1	71924.2	1
	Sagittal stratum L	76377.3	0.257455	41625.4	0.493136	-9614.06	1	128976	1
	External capsule R	129028	1	55203.8	1	-38075	1	138262	1
	External capsule L	87408.9	1	55560.7	1	35820.8	1	171627	1
	Cingulum R	92398	1	24066.7	1	-43637.7	1	120145	1
	Cingulum L	86375.9	1	24329.2	1	-46200.4	0.780371	146360	1
	Superior longitudinal fasciculus R	78299.5	1	7809.95	1	-29252.7	1	104952	1
	Superior longitudinal fasciculus L	63401.5	1	46421.9	1	-33838.6	1	134060	1

## Sheet: ADLvsDTI_baseline
Association between DTI metrics and ADL at baseline
DTI metrics	ROI	SCA1		SCA2		SCA3		SCA6
		Coeff.	p-value	Coeff.	p-value	Coeff.	p-value	Coeff.	p-value
FA	Middle cerebellar peduncle	-100.055	0.848005	-40.6279	1	-21.4871	1	-165.285	1
	Pontine crossing tract	-61.7225	0.848005	11.6446	1	-84.2218	1	-64.1289	1
	Corpus callosum	-104.379	0.0423002	-80.2538	1	-36.0811	1	-173.938	1
	Corticospinal tract R	-31.4692	1	-7.11838	1	-52.8879	1	-131.443	1
	Corticospinal tract L	-40.5009	1	-15.5005	1	-29.0342	1	-128.065	0.728048
	Inferior cerebellar peduncle R	-58.3822	0.594863	-74.2162	1	-9.64493	1	-124.243	1
	Inferior cerebellar peduncle L	-58.952	0.506047	-119.562	0.677666	-24.6604	1	-105.24	1
	Superior cerebellar peduncle R	-47.3951	0.3228	-40.6118	1	-16.0448	1	-192.366	0.653389
	Superior cerebellar peduncle L	-47.9004	0.151401	-30.2053	1	-52.9805	1	-139.67	1
	Cerebral peduncle R	-35.182	1	-11.0204	1	-8.22114	1	-158.426	1
	Cerebral peduncle L	-46.0274	1	-7.6633	1	-3.21177	1	-117.098	1
	Internal capsule R	-65.9132	1	-88.1593	1	-7.21341	1	-243.643	0.539316
	Internal capsule L	-60.7705	1	-109.419	1	-18.4207	1	-191.965	1
	Corona radiata R	-82.3811	1	2.14095	1	17.0201	1	-215.838	1
	Corona radiata L	-68.8952	1	-83.6968	1	41.3413	1	-182.634	1
	Posterior thalamic radiation R	-79.7446	1	-46.8074	1	-72.3259	1	-88.0302	1
	Posterior thalamic radiation L	-86.9794	1	-52.7799	1	-7.33373	1	24.7399	1
	Sagittal stratum R	-64.2624	1	-32.1382	1	-83.7661	1	-67.813	1
	Sagittal stratum L	-101.882	0.348559	-44.3543	1	-58.2429	1	-101.839	1
	External capsule R	-151.662	1	-60.0043	1	-11.4785	1	-323.889	1
	External capsule L	-140.995	1	-50.8072	1	-33.2967	1	-351.125	0.519383
	Cingulum R	-135.708	1	-35.014	1	-27.7673	1	-76.5801	1
	Cingulum L	-84.1208	1	-40.8554	0.621223	20.2916	1	-117.048	1
	Superior longitudinal fasciculus R	-78.9541	1	-21.4133	1	-18.5006	1	-180.657	1
	Superior longitudinal fasciculus L	-46.3756	1	-64.3323	1	9.28876	1	-183.339	1
MD	Middle cerebellar peduncle	51528.4	0.5435	21029.7	1	18743.1	1	137785	0.378593
	Pontine crossing tract	25580.4	1	9347.62	1	26125.3	1	64974.5	1
	Corpus callosum	69267.4	0.0637676	45230.7	0.782675	89567.6	1	63687.2	1
	Corticospinal tract R	32253.4	1	-14883.9	1	21186.1	1	58532.4	1
	Corticospinal tract L	28129.6	1	-17218.6	1	22795.5	1	84357.9	1
	Inferior cerebellar peduncle R	57180.6	0.269509	91822.3	0.130314	44730.6	1	264265	0.582791
	Inferior cerebellar peduncle L	51074	0.571593	38969.9	1	42496.8	1	77534.4	1
	Superior cerebellar peduncle R	34957.3	0.194102	31624.2	0.782675	24027	1	80694.9	1
	Superior cerebellar peduncle L	32755.1	0.117704	13601.7	1	32840.1	1	77659.6	1
	Cerebral peduncle R	7595.91	1	20506.8	1	14596.8	1	57486.9	1
	Cerebral peduncle L	20983.8	1	41976	1	14575.2	1	63400	1
	Internal capsule R	72574.6	1	112222	0.263526	21369.9	1	121143	1
	Internal capsule L	45284.9	1	117151	0.263526	28533.6	1	129149	1
	Corona radiata R	87385.4	0.476614	74403.6	0.782675	-49810	1	131063	1
	Corona radiata L	84633.5	0.571593	80601.6	0.475206	-69276.6	1	156116	1
	Posterior thalamic radiation R	49395.9	1	90538.1	0.27365	6884.25	1	96137	1
	Posterior thalamic radiation L	75713.9	0.884461	61097.5	0.576629	-39058.3	1	76657.1	1
	Sagittal stratum R	48954.7	1	51492.2	0.782675	49909.7	1	84444.5	1
	Sagittal stratum L	61652.1	0.750074	36060.4	1	1722.67	1	132307	1
	External capsule R	13671.9	1	99715.1	0.496713	-4564.17	1	162716	0.738686
	External capsule L	35634.8	1	93689.6	0.263526	127814	1	139631	0.372675
	Cingulum R	65037.5	1	99309.9	0.256984	-16943.1	1	169641	0.88011
	Cingulum L	40732.4	1	91079.8	0.496713	-35088.8	1	181248	0.896182
	Superior longitudinal fasciculus R	114410	0.868125	66024.3	1	-5094.34	1	161758	1
	Superior longitudinal fasciculus L	91764.3	1	91688.8	0.512108	-46174.4	1	182827	1
AD	Middle cerebellar peduncle	48268.4	0.710348	20669.7	1	22390.7	1	132396	0.0760702
	Pontine crossing tract	-3987.62	1	16733.3	1	7656.73	1	69790.8	1
	Corpus callosum	68337.5	0.666196	39368.1	1	21495.2	1	7228.61	1
	Corticospinal tract R	28258	1	-20018.3	1	15775.6	1	16754.8	1
	Corticospinal tract L	14638	1	-27352.6	1	24642.2	1	44604	1
	Inferior cerebellar peduncle R	49666.2	1	29061.8	1	42504.9	1	25425.4	1
	Inferior cerebellar peduncle L	34423.2	1	10263.3	1	31836.1	1	26869.7	1
	Superior cerebellar peduncle R	31573.6	1	28465.7	1	25978.4	1	42328.1	1
	Superior cerebellar peduncle L	34679.6	1	-10001.4	1	28795	1	43745.8	1
	Cerebral peduncle R	-4352.81	1	18320.4	1	18036.2	1	29684.5	1
	Cerebral peduncle L	-6337.04	1	30548.5	1	25352.7	1	36775.8	1
	Internal capsule R	48366.4	1	51838.7	1	89446.9	1	57968.3	1
	Internal capsule L	37939.6	1	82057.7	0.715788	78940.1	1	82148.4	1
	Corona radiata R	69431.8	0.526863	62991.2	0.669603	-60107.5	1	92163	1
	Corona radiata L	61092.3	0.833921	78104	0.400868	-90346.1	1	138370	1
	Posterior thalamic radiation R	-1829.78	1	35703.3	1	-294192	1	76961.4	1
	Posterior thalamic radiation L	57165	1	45395.4	1	-47734.5	1	123162	1
	Sagittal stratum R	44568.7	1	34455.5	1	-55768.2	1	43575.4	1
	Sagittal stratum L	50857.1	1	20273	1	-55844.2	1	31278.7	1
	External capsule R	-50364.4	1	133209	0.620773	-138828	1	120865	1
	External capsule L	-51154.5	1	77926.5	0.926727	147119	1	102695	0.858672
	Cingulum R	26963	1	5112.4	1	-8702.13	1	161568	0.543274
	Cingulum L	-61397.5	1	-42578.1	1	29613.4	1	79227.7	1
	Superior longitudinal fasciculus R	77433.8	1	70955.6	1	-207083	1	161224	1
	Superior longitudinal fasciculus L	85273.9	1	63565.4	1	-104353	1	143096	1
RD	Middle cerebellar peduncle	49685.3	0.77059	21912.8	1	12470.8	1	127951	1
	Pontine crossing tract	34817.7	0.987853	4576.59	1	44606.3	1	55873.1	1
	Corpus callosum	66008.6	0.0363472	43440.9	1	39738	1	89892.6	1
	Corticospinal tract R	29586.2	1	-2297.79	1	13680.4	1	52750.1	1
	Corticospinal tract L	27873.2	1	-6266.4	1	11820.7	1	91539.4	1
	Inferior cerebellar peduncle R	41384.4	0.116741	89093.6	0.00233012	30121.9	1	158508	0.692059
	Inferior cerebellar peduncle L	37568	0.426597	47570.8	1	31990.6	1	80829.2	1
	Superior cerebellar peduncle R	25907.2	0.153839	24694.1	1	14837.6	1	81366.1	0.700207
	Superior cerebellar peduncle L	24868.7	0.107504	12495.5	1	28628.5	1	69753.4	1
	Cerebral peduncle R	12028.7	1	16664	1	9007.48	1	75817.8	1
	Cerebral peduncle L	26263.7	1	49173.8	1	7808.93	1	76887.7	1
	Internal capsule R	40187.8	1	56955.4	1	-17030	1	111238	0.893718
	Internal capsule L	29409.6	1	119424	0.840714	-11284.6	1	110280	1
	Corona radiata R	54404.2	1	59777.9	1	-41097.9	1	120922	1
	Corona radiata L	62436.8	1	75515.7	0.778016	-47326.8	1	123777	1
	Posterior thalamic radiation R	50583.3	1	45550.2	1	93065.9	1	110339	1
	Posterior thalamic radiation L	57888.1	1	51588.3	1	-6071.16	1	27870.8	1
	Sagittal stratum R	40743.9	1	36223.9	1	73630.6	1	74949.3	1
	Sagittal stratum L	53668	1	41202.9	1	23898	1	131924	1
	External capsule R	85139.7	1	69015.3	1	9801.78	1	159756	1
	External capsule L	52685.8	1	64378.4	1	96176.8	1	165561	0.354669
	Cingulum R	60143.3	1	44978.7	1	-34574.7	1	89054	1
	Cingulum L	56925.6	1	41157.2	0.705588	-44607.2	1	116469	1
	Superior longitudinal fasciculus R	39852.3	1	7778.72	1	-10935.2	1	120758	1
	Superior longitudinal fasciculus L	27941.2	1	50798.5	1	-22556.2	1	132934	1

## Sheet: DURvsDTI_baseline
Association between baseline DTI metrics and disease duration at baseline
DTI metrics	ROI	SCA1		SCA2		SCA3		SCA6
		Coeff.	p-value	Coeff.	p-value	Coeff.	p-value	Coeff.	p-value
FA	Middle cerebellar peduncle	-74.3648	1	-137.677	1	77.2491	1	-146.093	1
	Pontine crossing tract	-51.572	1	-108.086	1	21.0782	1	-51.9309	1
	Corpus callosum	-80.8427	1	3.46325	1	82.2592	1	-182.279	1
	Corticospinal tract R	0.644159	1	-22.7801	1	25.2953	1	-105.234	1
	Corticospinal tract L	-17.7871	1	-135.871	1	34.0266	1	-104.198	1
	Inferior cerebellar peduncle R	-38.7078	1	-154.29	1	71.1432	1	-114.591	1
	Inferior cerebellar peduncle L	-37.5118	1	-108.113	1	52.8513	1	-103.544	1
	Superior cerebellar peduncle R	-33.3593	1	-23.2276	1	15.2171	1	-170.664	1
	Superior cerebellar peduncle L	-36.1641	1	29.683	1	-6.91215	1	-125.111	1
	Cerebral peduncle R	0.52716	1	-53.6126	1	65.1402	1	-143.518	1
	Cerebral peduncle L	-13.1618	1	-73.9676	1	59.7174	1	-93.0539	1
	Internal capsule R	-32.1296	1	-162.454	1	123.426	1	-192.982	1
	Internal capsule L	-18.3418	1	-176.196	1	140.012	1	-169.881	1
	Corona radiata R	-89.4822	1	-56.1412	1	194.009	0.519186	-192.178	1
	Corona radiata L	-104.656	1	-115.7	1	182.837	0.623491	-159.552	1
	Posterior thalamic radiation R	-66.0458	1	-65.3216	1	177.351	1	-44.1583	1
	Posterior thalamic radiation L	-56.9542	1	-84.6515	1	118.715	1	57.1385	1
	Sagittal stratum R	-32.8705	1	-61.3435	1	4.86919	1	-44.5028	1
	Sagittal stratum L	-56.3117	1	-61.2012	1	76.0745	1	-85.7677	1
	External capsule R	-91.6793	1	-95.4494	1	91.1602	1	-256.198	1
	External capsule L	-94.8942	1	-57.6037	1	77.6145	1	-305.765	0.981275
	Cingulum R	-74.9777	1	-35.522	1	195.025	1	-88.1008	1
	Cingulum L	-52.1864	1	-23.3185	1	116.139	1	-126.13	1
	Superior longitudinal fasciculus R	-40.4286	1	-73.9968	1	67.1038	1	-135.639	1
	Superior longitudinal fasciculus L	-21.4408	1	-121.947	1	91.9287	1	-89.4242	1
MD	Middle cerebellar peduncle	41997.2	1	50912.5	1	-53126.3	1	120360	0.723687
	Pontine crossing tract	16542.3	1	67357.7	1	-38485.1	1	61351.9	1
	Corpus callosum	56565.6	1	-16537.5	1	-83720.9	1	95730	1
	Corticospinal tract R	24461.6	1	57029.8	1	-57049.8	1	43308.1	1
	Corticospinal tract L	17813.2	1	70990	1	-52859.7	1	69020.1	1
	Inferior cerebellar peduncle R	40808.8	1	40840.9	1	-54561.7	1	242959	0.675411
	Inferior cerebellar peduncle L	40693.1	1	68479.4	1	-43964.7	1	90689.7	1
	Superior cerebellar peduncle R	24257.5	1	33177	1	-21516.2	1	68124.5	1
	Superior cerebellar peduncle L	30482.1	0.749248	-10931.7	1	-5222.11	1	66745.3	1
	Cerebral peduncle R	-18133.1	1	48283.4	1	-34064.8	1	67976.3	1
	Cerebral peduncle L	-20929.5	1	49703.5	1	-39843.5	1	69588.4	1
	Internal capsule R	19336.8	1	63948.1	1	-128876	1	116643	1
	Internal capsule L	396.675	1	92441.8	1	-142483	1	130202	1
	Corona radiata R	54457.9	1	31752.6	1	-193029	0.19812	140052	1
	Corona radiata L	56030.8	1	28500.9	1	-219056	0.484089	162087	0.799023
	Posterior thalamic radiation R	36572.7	1	76625.4	1	-314770	0.769973	95020.5	1
	Posterior thalamic radiation L	44590.6	1	39981.9	1	-170943	0.240197	75520.5	1
	Sagittal stratum R	31677	1	37677.3	1	-129940	1	87196.5	1
	Sagittal stratum L	45535.6	1	2156.4	1	-124074	1	154185	1
	External capsule R	-2643.92	1	85636.9	1	-125780	1	149784	0.776363
	External capsule L	7371.09	1	45359	1	-91829	1	136556	0.153921
	Cingulum R	43735.2	1	40864.5	1	-146688	1	160811	0.776363
	Cingulum L	12369.3	1	22753.5	1	-172404	1	169208	0.817935
	Superior longitudinal fasciculus R	115216	1	16.3715	1	-95305.2	1	152613	1
	Superior longitudinal fasciculus L	89859.4	1	66276.7	1	-103092	1	169276	1
AD	Middle cerebellar peduncle	40212	1	43629	1	-50378.2	1	117380	0.220098
	Pontine crossing tract	-14637.3	1	55298.6	1	-45616.7	1	83983.5	1
	Corpus callosum	59462.9	1	-21604.9	1	27733.2	1	53046.2	1
	Corticospinal tract R	26345.1	1	63190.5	1	-55683.8	1	12667.2	1
	Corticospinal tract L	11763.5	1	55721.4	1	-73274.2	1	37624.4	1
	Inferior cerebellar peduncle R	30635.1	1	-35245.3	1	-34414.2	1	26926.3	1
	Inferior cerebellar peduncle L	37075.8	1	32912.1	1	-24336.9	1	39040.3	1
	Superior cerebellar peduncle R	17489.1	1	36252.1	1	-22082.7	1	28932.1	1
	Superior cerebellar peduncle L	43912.3	0.816379	-11601.8	1	-20464.5	1	29368.7	1
	Cerebral peduncle R	-26151.8	1	33832.7	1	-15172.3	1	41511.2	1
	Cerebral peduncle L	-44409.3	1	28099.6	1	-26411.5	1	46482.1	1
	Internal capsule R	3004.81	1	6470.31	1	-104711	1	69484.1	1
	Internal capsule L	-10420.8	1	33386.7	1	-88825.8	1	91520.6	1
	Corona radiata R	36355.8	1	16722.3	1	-138839	1	112336	1
	Corona radiata L	27349.9	1	9531.03	1	-137306	1	158356	0.361351
	Posterior thalamic radiation R	-5442.65	1	1320.48	1	-351205	1	82844.5	1
	Posterior thalamic radiation L	23574.6	1	4507.12	1	-38344.9	1	145123	0.611411
	Sagittal stratum R	32654.8	1	-906.866	1	-85475.9	1	68724.4	1
	Sagittal stratum L	52987.9	1	-44874.5	1	-90232.1	1	69622.7	1
	External capsule R	-43166.5	1	9595.77	1	-296514	1	117865	0.939033
	External capsule L	-52028.7	1	4788.08	1	26166.2	1	104627	0.319038
	Cingulum R	23889.5	1	-65317.7	1	-171509	1	147198	0.611411
	Cingulum L	-49694.3	1	-35312.1	1	-123750	1	60691.8	1
	Superior longitudinal fasciculus R	87552.8	1	-37219.5	1	-177004	1	174380	1
	Superior longitudinal fasciculus L	94964	1	17064.8	1	18649.8	1	155808	0.939033
RD	Middle cerebellar peduncle	38922.7	1	51614.4	1	-53025.7	1	108613	1
	Pontine crossing tract	30950.7	1	64952.6	1	-13085.2	1	49563.6	1
	Corpus callosum	52512.4	1	-16921	1	-65683.2	1	105312	1
	Corticospinal tract R	18138.8	1	10421.8	1	-67207.4	1	32516.3	1
	Corticospinal tract L	13856	1	48143.6	1	-45944.3	1	71457.4	1
	Inferior cerebellar peduncle R	32696.1	1	72142.5	1	-49443	1	141772	0.971267
	Inferior cerebellar peduncle L	30336	1	74971	1	-51770.1	1	90667.1	1
	Superior cerebellar peduncle R	18745.8	1	20676.4	1	-17609.1	1	70982.6	1
	Superior cerebellar peduncle L	21269.6	1	-8000.74	1	-1348.97	1	61023.2	1
	Cerebral peduncle R	-13323.4	1	47391	1	-43419	1	81059.7	1
	Cerebral peduncle L	-6512.03	1	75350.9	1	-42149.8	1	74357.8	1
	Internal capsule R	873.863	1	24581.3	1	-106206	0.368277	92545	1
	Internal capsule L	-6399.89	1	77852.4	1	-118426	0.326691	97735.6	1
	Corona radiata R	33672.2	1	34154.6	1	-142162	0.0103725	108861	1
	Corona radiata L	58584.3	1	19215.8	1	-146269	0.239306	104395	1
	Posterior thalamic radiation R	40362.1	1	51795.3	1	-188033	1	101759	1
	Posterior thalamic radiation L	38425	1	37647.5	1	-123590	0.286549	14653	1
	Sagittal stratum R	24621.5	1	36986.8	1	-10771.1	1	56734.2	1
	Sagittal stratum L	27262	1	21040.5	1	-99182.1	1	111019	1
	External capsule R	51162.6	1	78598.4	1	-123247	1	147208	1
	External capsule L	28114.3	1	45553.8	1	-91548.4	1	159187	0.201542
	Cingulum R	36909.1	1	21212.4	1	-82502.5	1	82188.2	1
	Cingulum L	31080.6	1	10997.5	1	-71974.2	1	109364	1
	Superior longitudinal fasciculus R	43346.8	1	1612.91	1	-45373.8	1	111358	1
	Superior longitudinal fasciculus L	29807.6	1	41581.5	1	-50091.2	1	90497.6	1

## Sheet: DTI_long
Longitudinal analysis on DTI metrics
DTI metrics	ROI	SCA1 longitudinal			SCA2 longitudinal			SCA3 longitudinal			SCA6 longitudinal
		Mean	SD	p-value	Mean	SD	p-value	Mean	SD	p-value	Mean	SD	p-value
FA	Middle cerebellar peduncle	2.2894e-06	2.24733e-05	1	-2.09994e-05	6.56909e-05	1	-1.43495e-06	4.39019e-05	1	-3.85641e-07	3.79528e-05	1
	Pontine crossing tract	1.59258e-06	6.67084e-05	1	-5.02286e-05	0.00014119	1	-9.50063e-05	0.000120067	1	-9.07095e-05	0.000133134	1
	Corpus callosum	-3.29318e-06	1.53985e-05	1	-1.03646e-05	6.38456e-05	1	-5.06274e-06	3.29139e-05	1	-2.40635e-05	4.14774e-05	1
	Corticospinal tract R	1.1576e-05	6.80967e-05	1	-4.47715e-05	0.000114978	1	-4.40374e-05	7.70531e-05	1	-6.7562e-05	0.000104865	1
	Corticospinal tract L	2.2256e-05	6.87047e-05	1	-2.91203e-05	0.000124308	1	4.16146e-06	7.83975e-05	1	-2.33692e-05	8.60062e-05	1
	Inferior cerebellar peduncle R	1.01592e-05	3.09079e-05	1	3.73463e-05	9.33373e-05	1	1.69679e-05	4.76103e-05	1	-2.27678e-05	0.000107896	1
	Inferior cerebellar peduncle L	6.03937e-06	3.31474e-05	1	5.75391e-05	6.84322e-05	1	6.75943e-06	3.11947e-05	1	-1.44923e-05	8.35323e-05	1
	Superior cerebellar peduncle R	-2.58669e-06	3.37298e-05	1	6.02683e-05	0.000132537	1	-1.62972e-05	2.18316e-05	1	-2.33028e-05	0.000120421	1
	Superior cerebellar peduncle L	1.37691e-06	4.22504e-05	1	3.55498e-05	7.10009e-05	1	5.2748e-05	6.17562e-05	1	2.2412e-05	5.19788e-05	1
	Cerebral peduncle R	1.49621e-06	7.63314e-05	1	2.96931e-05	0.00011089	1	-3.60236e-05	0.000150627	1	-1.74143e-06	7.60893e-05	1
	Cerebral peduncle L	1.41736e-05	3.82654e-05	1	1.74298e-06	9.15484e-05	1	-7.29322e-05	5.9407e-05	1	-3.41022e-06	6.71597e-05	1
	Internal capsule R	5.35919e-06	1.32818e-05	1	2.6788e-07	4.5799e-05	1	2.83309e-05	5.06757e-05	1	3.44481e-05	1.22852e-05	0.0759491
	Internal capsule L	2.71796e-06	2.48324e-05	1	-1.27114e-05	6.38113e-05	1	-8.03036e-06	2.77456e-05	1	1.41615e-05	2.93686e-05	1
	Corona radiata R	1.36478e-05	1.9109e-05	1	1.55193e-05	4.25655e-05	1	3.67797e-05	1.78014e-05	0.617143	2.43021e-05	2.17755e-05	1
	Corona radiata L	5.02375e-06	1.37677e-05	1	8.91778e-06	5.01298e-05	1	2.45615e-05	1.33961e-05	0.806704	1.29105e-05	2.3389e-05	1
	Posterior thalamic radiation R	5.41382e-06	1.75715e-05	1	4.83759e-05	3.50333e-05	0.916421	5.75638e-05	3.56406e-05	1	6.28025e-05	3.77298e-05	0.408773
	Posterior thalamic radiation L	2.02062e-06	8.18235e-06	1	1.37583e-05	6.32359e-05	1	6.90364e-06	2.27748e-05	1	2.21653e-05	7.69124e-06	0.0716175
	Sagittal stratum R	7.4361e-06	1.49713e-05	1	1.40675e-05	3.73149e-05	1	5.21368e-05	6.74844e-05	1	4.7505e-05	3.43031e-05	0.654109
	Sagittal stratum L	3.88734e-06	1.81304e-05	1	6.23611e-06	5.65206e-05	1	3.39905e-06	2.72607e-05	1	2.9801e-05	2.01015e-05	0.560786
	External capsule R	8.32505e-06	1.32603e-05	1	2.7548e-05	4.73986e-05	1	2.98356e-05	4.76386e-05	1	5.17932e-05	4.31989e-05	0.93798
	External capsule L	1.19081e-05	1.77087e-05	1	1.63632e-05	4.35633e-05	1	4.88459e-05	3.1755e-05	1	5.89643e-05	3.33289e-05	0.351413
	Cingulum R	2.97885e-06	1.53014e-05	1	7.94835e-06	6.26044e-05	1	2.49705e-05	3.35435e-05	1	3.80623e-05	5.05941e-05	1
	Cingulum L	2.79064e-06	1.87138e-05	1	2.45466e-05	5.0762e-05	1	3.82173e-05	3.75819e-05	1	1.51919e-05	5.88203e-05	1
	Superior longitudinal fasciculus R	7.56805e-06	1.23095e-05	1	2.15745e-05	4.08959e-05	1	4.76671e-05	1.9225e-05	0.39362	5.90271e-05	2.01386e-05	0.070064
	Superior longitudinal fasciculus L	7.89119e-06	1.5102e-05	1	1.21663e-05	3.69819e-05	1	2.42077e-05	1.55797e-05	1	2.63237e-05	1.24646e-05	0.201431
MD	Middle cerebellar peduncle	1.71864e-08	2.69718e-08	1	9.58587e-08	2.1452e-07	1	1.11891e-08	7.08839e-08	1	4.89098e-08	1.09267e-07	1
	Pontine crossing tract	-3.30492e-08	7.83628e-08	1	2.79939e-07	5.15491e-07	1	1.28343e-07	1.70283e-07	1	1.30588e-07	1.55839e-07	1
	Corpus callosum	7.66022e-09	2.57176e-08	1	-5.40766e-09	5.82513e-08	1	2.51647e-08	4.21663e-08	1	4.61013e-08	6.302e-08	1
	Corticospinal tract R	-1.65459e-08	9.12681e-08	1	1.68361e-07	3.51538e-07	1	9.39709e-08	1.36044e-07	1	1.47834e-07	1.72289e-07	1
	Corticospinal tract L	-2.74053e-08	8.82152e-08	1	1.16274e-07	3.6954e-07	1	4.26246e-08	1.3291e-07	1	1.22834e-07	1.81836e-07	1
	Inferior cerebellar peduncle R	-1.1764e-08	2.79965e-08	1	-1.62266e-07	1.34816e-07	1	-4.26901e-09	1.05572e-07	1	5.82501e-08	8.01888e-08	1
	Inferior cerebellar peduncle L	-9.89319e-10	5.24603e-08	1	-1.16294e-07	1.66544e-07	1	3.53526e-08	7.9763e-08	1	5.36782e-08	1.34191e-07	1
	Superior cerebellar peduncle R	3.34143e-08	7.09643e-08	1	4.64618e-09	2.65249e-07	1	6.29461e-08	1.09168e-07	1	6.23337e-08	1.05386e-07	1
	Superior cerebellar peduncle L	1.32641e-08	7.16205e-08	1	-1.36475e-07	4.12682e-07	1	-2.75528e-08	1.58603e-07	1	5.92537e-09	8.12962e-08	1
	Cerebral peduncle R	2.70116e-09	1.30724e-07	1	-5.6158e-08	1.82028e-07	1	1.29061e-07	2.18861e-07	1	9.33208e-08	1.36435e-07	1
	Cerebral peduncle L	-3.01627e-08	5.43845e-08	1	-4.18445e-08	1.60576e-07	1	1.69335e-07	1.16172e-07	1	7.30679e-08	1.27553e-07	1
	Internal capsule R	-1.98536e-09	2.63095e-08	1	3.22058e-09	5.7801e-08	1	2.32677e-08	7.18177e-08	1	3.04501e-09	2.15414e-08	1
	Internal capsule L	7.86515e-09	3.20369e-08	1	1.42303e-08	7.29145e-08	1	5.11565e-08	4.43964e-08	1	1.98597e-08	4.33513e-08	1
	Corona radiata R	8.20353e-09	1.42961e-08	1	-1.07012e-08	2.94838e-08	1	-1.88393e-09	1.75726e-08	1	-4.65453e-09	1.27049e-08	1
	Corona radiata L	1.23593e-08	8.86967e-09	0.0738812	-1.3451e-08	3.83374e-08	1	-2.96501e-09	2.32917e-08	1	-2.34906e-09	1.05952e-08	1
	Posterior thalamic radiation R	1.43512e-08	8.86223e-09	0.0314706	5.28211e-09	2.8129e-08	1	8.38406e-09	4.81409e-08	1	1.65084e-08	3.37379e-08	1
	Posterior thalamic radiation L	2.02013e-08	2.28131e-08	0.666094	1.55722e-08	5.90105e-08	1	6.29692e-08	4.13432e-08	1	2.85662e-08	2.77642e-08	1
	Sagittal stratum R	1.19281e-08	3.19589e-08	1	1.82487e-08	1.18956e-08	0.66321	7.06013e-09	5.54405e-08	1	2.37521e-08	9.20147e-09	0.111817
	Sagittal stratum L	3.69308e-09	2.78028e-08	1	2.40827e-08	4.98672e-08	1	4.15405e-08	1.51834e-08	0.299992	-8.70575e-09	2.74612e-08	1
	External capsule R	3.79872e-09	1.38898e-08	1	8.22664e-09	3.99791e-08	1	1.82391e-08	4.50867e-08	1	3.14669e-09	9.07388e-09	1
	External capsule L	-1.49369e-09	2.28598e-08	1	1.50459e-09	5.12335e-08	1	4.29901e-10	4.59396e-08	1	9.6843e-09	4.14596e-08	1
	Cingulum R	-3.48145e-09	2.29286e-08	1	-1.75666e-08	4.86781e-08	1	1.10141e-08	4.05157e-08	1	1.29942e-08	2.13055e-08	1
	Cingulum L	-3.24211e-09	1.39575e-08	1	-1.61786e-08	5.14316e-08	1	8.38063e-09	2.71367e-08	1	1.87664e-08	3.47243e-08	1
	Superior longitudinal fasciculus R	6.94032e-09	8.67463e-09	0.949569	-1.53611e-08	3.78116e-08	1	-1.49806e-08	2.80411e-08	1	-9.88262e-09	1.46727e-08	1
	Superior longitudinal fasciculus L	7.21718e-09	9.12324e-09	0.949569	-2.53023e-09	3.64833e-08	1	1.26701e-08	5.25356e-09	0.407558	8.86741e-09	1.2326e-08	1
AD	Middle cerebellar peduncle	2.97376e-08	1.96247e-08	0.0471096	9.02447e-08	2.22661e-07	1	1.73674e-08	6.32234e-08	1	6.27256e-08	7.61665e-08	1
	Pontine crossing tract	-4.18503e-08	5.72528e-08	1	2.10704e-07	4.0581e-07	1	9.88452e-08	1.30684e-07	1	1.09046e-07	1.50186e-07	1
	Corpus callosum	7.37343e-09	2.68239e-08	1	-3.92672e-08	8.85186e-08	1	3.52303e-08	2.97068e-08	1	5.30436e-08	2.64013e-08	0.229319
	Corticospinal tract R	-1.2144e-08	9.00724e-08	1	1.84293e-07	3.20911e-07	1	1.26559e-07	1.65907e-07	1	1.51967e-07	1.28831e-07	0.756513
	Corticospinal tract L	-1.50806e-08	7.20789e-08	1	1.10917e-07	3.7488e-07	1	9.17116e-08	1.49368e-07	1	1.44042e-07	1.5627e-07	1
	Inferior cerebellar peduncle R	-4.57511e-09	2.36901e-08	1	-9.50601e-08	1.82709e-07	1	1.92161e-08	1.33896e-07	1	7.3007e-08	1.25755e-07	1
	Inferior cerebellar peduncle L	-1.09476e-09	4.70152e-08	1	-1.58397e-08	2.30764e-07	1	5.4814e-08	9.91402e-08	1	6.67354e-08	7.62209e-08	1
	Superior cerebellar peduncle R	4.07074e-08	7.87953e-08	1	-5.94015e-10	1.5261e-07	1	9.8067e-08	1.53549e-07	1	8.51456e-08	9.37616e-08	1
	Superior cerebellar peduncle L	1.48452e-08	8.32983e-08	1	-9.64399e-09	2.86635e-07	1	5.14644e-08	1.63183e-07	1	4.33507e-08	1.00441e-07	1
	Cerebral peduncle R	9.08801e-09	1.4527e-07	1	1.65692e-08	1.92679e-07	1	1.92364e-07	2.27766e-07	1	1.51137e-07	1.57547e-07	1
	Cerebral peduncle L	-3.78148e-08	5.59869e-08	1	-5.17013e-08	1.79176e-07	1	2.26346e-07	1.38599e-07	0.89132	1.21901e-07	1.68393e-07	1
	Internal capsule R	4.44591e-09	3.69963e-08	1	2.2988e-08	7.78898e-08	1	7.70707e-08	8.70185e-08	1	4.71197e-08	3.90084e-08	0.756513
	Internal capsule L	1.8855e-08	3.60911e-08	1	2.13356e-08	7.69824e-08	1	9.23451e-08	5.84115e-08	0.914354	6.14571e-08	3.3621e-08	0.285136
	Corona radiata R	2.53752e-08	2.71674e-08	0.485588	1.15003e-08	3.68737e-08	1	3.90483e-08	2.80413e-08	1	3.57868e-08	2.35443e-08	0.464243
	Corona radiata L	2.37852e-08	2.46655e-08	0.442387	1.80956e-09	3.88463e-08	1	2.64754e-08	2.77457e-08	1	2.11428e-08	2.69852e-08	1
	Posterior thalamic radiation R	3.06775e-08	3.49004e-08	0.59704	7.81471e-08	3.5929e-08	0.206453	8.72096e-08	3.97735e-08	0.461134	9.31335e-08	4.90217e-08	0.263544
	Posterior thalamic radiation L	3.4235e-08	4.07946e-08	0.682901	5.80724e-08	4.2575e-08	0.912675	1.20085e-07	5.95873e-08	0.549115	7.89389e-08	3.88004e-08	0.229319
	Sagittal stratum R	2.7883e-08	4.5593e-08	1	3.55253e-08	3.39542e-08	1	7.39602e-08	1.53563e-08	0.0593731	7.69232e-08	2.6893e-08	0.0745843
	Sagittal stratum L	1.18956e-08	3.25162e-08	1	6.39155e-08	5.73055e-08	1	8.08106e-08	2.41232e-08	0.156037	3.92671e-08	3.0956e-08	0.705577
	External capsule R	1.17495e-08	1.93812e-08	1	3.89614e-08	5.2212e-08	1	4.79784e-08	3.70112e-08	1	3.076e-08	4.04152e-08	1
	External capsule L	7.27605e-09	2.07686e-08	1	2.10282e-08	4.85459e-08	1	4.09658e-08	4.16005e-08	1	3.47321e-08	4.70146e-08	1
	Cingulum R	1.64409e-09	3.78862e-08	1	-2.12406e-08	8.80129e-08	1	5.83117e-08	6.40651e-08	1	8.13247e-08	4.98767e-08	0.393293
	Cingulum L	2.46175e-10	3.96038e-08	1	1.85058e-08	1.20728e-07	1	7.67849e-08	3.22438e-08	0.386679	6.55379e-08	4.72871e-08	0.580046
	Superior longitudinal fasciculus R	2.02562e-08	1.63561e-08	0.141859	4.35354e-09	6.25679e-08	1	2.81515e-08	4.08855e-08	1	3.94964e-08	1.8827e-08	0.215534
	Superior longitudinal fasciculus L	2.21938e-08	2.07199e-08	0.284304	3.40009e-08	5.63448e-08	1	5.37757e-08	1.51793e-08	0.138768	5.021e-08	1.74215e-08	0.0745843
RD	Middle cerebellar peduncle	9.31192e-09	2.92333e-08	1	8.85542e-08	1.90804e-07	1	3.62448e-09	7.54344e-08	1	3.53294e-08	1.28287e-07	1
	Pontine crossing tract	-2.43557e-08	1.11055e-07	1	2.90198e-07	5.64067e-07	1	1.55774e-07	2.04605e-07	1	1.53717e-07	1.71332e-07	1
	Corpus callosum	6.09753e-09	2.65538e-08	1	4.2937e-09	6.27127e-08	1	1.48853e-08	4.96426e-08	1	3.52658e-08	9.22554e-08	1
	Corticospinal tract R	-2.19305e-08	7.40102e-08	1	1.20321e-07	3.31782e-07	1	5.27501e-08	9.63657e-08	1	1.11033e-07	1.98211e-07	1
	Corticospinal tract L	-3.30278e-08	9.2089e-08	1	1.03569e-07	3.39758e-07	1	-5.85259e-09	1.17359e-07	1	9.02e-08	2.07539e-07	1
	Inferior cerebellar peduncle R	-1.87869e-08	3.79605e-08	1	-2.27398e-07	1.44865e-07	0.616794	-3.92111e-08	9.31056e-08	1	3.20673e-08	1.05216e-07	1
	Inferior cerebellar peduncle L	4.7929e-09	6.02754e-08	1	-1.68289e-07	1.77559e-07	1	2.04753e-08	5.94808e-08	1	3.23039e-08	1.78249e-07	1
	Superior cerebellar peduncle R	3.30852e-08	5.9268e-08	1	5.16324e-10	3.58159e-07	1	2.41496e-08	6.98871e-08	1	3.39945e-08	1.53528e-07	1
	Superior cerebellar peduncle L	1.1815e-08	7.99295e-08	1	-1.98876e-07	5.16097e-07	1	-8.38332e-08	1.5403e-07	1	-2.59283e-08	1.38429e-07	1
	Cerebral peduncle R	-1.4459e-10	1.21493e-07	1	-1.08899e-07	1.99663e-07	1	1.06813e-07	2.20161e-07	1	6.13112e-08	1.33604e-07	1
	Cerebral peduncle L	-2.88079e-08	5.53196e-08	1	-4.44347e-08	1.38433e-07	1	1.42621e-07	1.06824e-07	1	3.80461e-08	1.1426e-07	1
	Internal capsule R	-6.5335e-09	2.12943e-08	1	-3.18939e-08	6.00771e-08	1	-1.39488e-08	6.23745e-08	1	-3.45084e-08	2.94065e-08	1
	Internal capsule L	-2.71132e-09	2.81837e-08	1	-1.11119e-08	6.70504e-08	1	5.2916e-09	2.87642e-08	1	-2.09875e-08	6.58021e-08	1
	Corona radiata R	-1.81543e-09	1.32252e-08	1	-4.58612e-08	5.17463e-08	1	-3.11698e-08	2.6723e-08	1	-4.69036e-08	3.33753e-08	0.869155
	Corona radiata L	1.65016e-09	4.33451e-09	1	-4.30298e-08	5.34627e-08	1	-2.92463e-08	2.08489e-08	1	-3.33377e-08	3.44297e-08	1
	Posterior thalamic radiation R	5.89571e-09	1.1182e-08	1	-3.54798e-08	5.20751e-08	1	-2.74806e-08	5.32526e-08	1	-2.21707e-08	6.01177e-08	1
	Posterior thalamic radiation L	1.29934e-08	1.42818e-08	0.646787	-6.01123e-09	7.11479e-08	1	3.45942e-08	3.30605e-08	1	3.21257e-09	2.57467e-08	1
	Sagittal stratum R	4.43929e-09	2.69404e-08	1	5.75124e-09	1.58825e-08	1	-2.42579e-08	7.91952e-08	1	-9.11637e-09	3.12031e-08	1
	Sagittal stratum L	-3.4559e-09	3.06316e-08	1	-1.31225e-08	4.78836e-08	1	5.95933e-09	3.97784e-08	1	-4.7657e-08	4.34531e-08	1
	External capsule R	6.48319e-09	1.45754e-08	1	2.86636e-09	3.65778e-08	1	2.42887e-08	5.35591e-08	1	1.03483e-08	9.11244e-09	1
	External capsule L	-3.43212e-10	2.46634e-08	1	5.22576e-09	4.63334e-08	1	1.42386e-09	5.63115e-08	1	2.04457e-08	4.91617e-08	1
	Cingulum R	-1.13234e-08	2.22901e-08	1	-4.96548e-08	7.22415e-08	1	-3.50104e-08	5.32411e-08	1	-5.72666e-08	5.7087e-08	1
	Cingulum L	-8.24228e-09	1.56777e-08	1	-6.52299e-08	5.90902e-08	1	-5.72543e-08	6.97844e-08	1	-4.83484e-08	9.72313e-08	1
	Superior longitudinal fasciculus R	-1.19772e-09	1.29074e-08	1	-3.80974e-08	5.49236e-08	1	-4.42052e-08	4.2134e-08	1	-4.10802e-08	3.37446e-08	1
	Superior longitudinal fasciculus L	-3.61632e-09	1.50357e-08	1	-3.97231e-08	5.02337e-08	1	-2.3323e-08	1.57891e-08	1	-2.67908e-08	3.58075e-08	1

## Sheet: SARAvsDTI_change
Association between changes in DTI metrics and changes in SARA
DTI metrics	ROI	SCA1		SCA2		SCA3		SCA6
		Coeff.	p-value	Coeff.	p-value	Coeff.	p-value	Coeff.	p-value
FA	Middle cerebellar peduncle	-4.31791	1	-15.5185	1	-71.5272	1	24.6746	1
	Pontine crossing tract	-0.339151	1	8.52905	1	-20.6559	1	12.858	1
	Corpus callosum	-9.61507	1	-30.9078	1	-197.419	1	-79.8743	1
	Corticospinal tract R	-2.40449	1	-16.851	1	-50.106	1	8.76283	1
	Corticospinal tract L	-2.32058	1	-9.01888	1	-45.9096	1	-7.91354	1
	Inferior cerebellar peduncle R	-8.75003	1	-25.7103	1	-32.3739	1	-34.9488	1
	Inferior cerebellar peduncle L	20.1438	1	-41.8906	1	-5.76292	1	-31.9327	1
	Superior cerebellar peduncle R	-9.3154	1	-16.9425	1	29.165	1	-11.6394	1
	Superior cerebellar peduncle L	0.0367525	1	-57.1202	1	-39.375	1	0.740011	1
	Cerebral peduncle R	-4.4344	1	-19.6125	1	-26.4868	1	-23.3324	1
	Cerebral peduncle L	-7.74356	1	-18.6284	1	-30.4821	1	-39.9696	1
	Internal capsule R	57.4124	1	-33.7866	1	-76.0826	1	-371.971	1
	Internal capsule L	-3.51074	1	-28.6516	1	-293.806	1	-34.3208	1
	Corona radiata R	68.3166	0.671974	-50.3357	1	-92.2925	1	-164.626	1
	Corona radiata L	95.0397	0.0503391	-43.0894	1	-127.911	1	-139.986	1
	Posterior thalamic radiation R	36.6596	1	-79.2558	1	-191.412	1	-188.809	1
	Posterior thalamic radiation L	117.06	1	-27.345	1	-159.569	1	234.532	1
	Sagittal stratum R	67.4742	1	-38.6824	1	-76.1895	1	-65.1863	1
	Sagittal stratum L	56.4595	1	-28.0806	1	-72.7775	1	-306.711	0.663524
	External capsule R	39.0103	1	-69.7459	1	-49.6861	1	-81.7588	1
	External capsule L	18.7555	1	-48.18	1	-36.0833	1	-104.941	1
	Cingulum R	53.7715	1	-37.6631	1	-56.4406	1	-56.5985	1
	Cingulum L	31.1816	1	-46.0275	1	-58.7399	1	-58.7443	1
	Superior longitudinal fasciculus R	102.144	0.546269	-79.331	1	-107.038	1	-179.378	1
	Superior longitudinal fasciculus L	80.0692	0.332343	-61.7396	1	-43.2058	1	112.881	1
MD	Middle cerebellar peduncle	3775.43	1	-564.351	1	49874.1	1	20128.6	1
	Pontine crossing tract	2796.44	1	-2523.46	1	16867	1	-8461.81	1
	Corpus callosum	16958.3	1	80238	1	132946	0.472408	50643.7	1
	Corticospinal tract R	1578.02	1	1025.86	1	14683.7	1	3716.31	1
	Corticospinal tract L	1374.33	1	-723.885	1	41225.6	1	7544.06	1
	Inferior cerebellar peduncle R	-2687.07	1	26514.6	1	-23367.6	1	99.5859	1
	Inferior cerebellar peduncle L	-12032.9	1	18093.5	1	11964.3	1	15903	1
	Superior cerebellar peduncle R	2498.33	1	13003.4	1	-16011.9	1	6373.78	1
	Superior cerebellar peduncle L	-9867.44	1	6681.31	1	16004	0.878535	-9480.11	1
	Cerebral peduncle R	765.777	1	22906	1	13457.1	1	11272.6	1
	Cerebral peduncle L	1253.75	1	16767.6	1	18163.7	1	14951.5	1
	Internal capsule R	2030.81	1	57796.4	1	119973	1	-2851.03	1
	Internal capsule L	16098.2	1	79266.6	1	554442	1	-17119.9	1
	Corona radiata R	42831.1	1	179317	0.742861	172231	0.878535	264171	1
	Corona radiata L	128923	0.598705	147849	1	132919	1	-42131.4	1
	Posterior thalamic radiation R	62232.8	1	138048	1	93042.8	1	71250.9	1
	Posterior thalamic radiation L	63678.3	0.0274748	53849.3	1	56548	1	-86561.4	1
	Sagittal stratum R	30255	1	218913	1	84079.6	1	343672	1
	Sagittal stratum L	-20496.9	1	96441.2	1	162617	0.977955	43804.9	1
	External capsule R	33779	1	89048.1	1	79059.6	1	-248077	1
	External capsule L	25.9481	1	63919.4	1	32162.9	1	9746.12	1
	Cingulum R	9751.44	1	126477	1	65727.9	1	25566.2	1
	Cingulum L	3370.24	1	117752	1	96481.3	1	194041	1
	Superior longitudinal fasciculus R	-34261.1	1	50996	1	75823	1	263403	1
	Superior longitudinal fasciculus L	1467.25	1	175303	1	495629	0.519077	-66342.6	1
AD	Middle cerebellar peduncle	2641.78	1	-1853.33	1	56733.9	1	20059.2	1
	Pontine crossing tract	10217.5	1	-3757.73	1	18218	1	-16472.1	1
	Corpus callosum	17428.2	1	36894.7	1	107586	1	-20524.7	1
	Corticospinal tract R	1114.11	1	53.7311	1	3325.88	1	-6123.12	1
	Corticospinal tract L	2307.22	1	-1667.77	1	32980.7	1	81.2786	1
	Inferior cerebellar peduncle R	-11272.7	1	24455.6	1	-34241.6	1	-30788.6	1
	Inferior cerebellar peduncle L	-15040.3	1	11832.2	1	14398.3	1	6615.54	1
	Superior cerebellar peduncle R	1844.79	1	7784.33	1	-11743.9	1	-27901.6	1
	Superior cerebellar peduncle L	-11924.2	1	7422.97	1	15539.2	1	-35098.6	1
	Cerebral peduncle R	-46.4087	1	20341.5	1	8676.78	1	7021.7	1
	Cerebral peduncle L	-2107.2	1	14895.8	1	17544.7	1	9404.11	1
	Internal capsule R	10242.9	1	11500.7	1	-32553	1	-43673.2	1
	Internal capsule L	28873.4	1	84340	1	-263263	1	-60893.5	1
	Corona radiata R	43486.3	0.556372	200082	1	40424.4	1	37234.3	1
	Corona radiata L	50748.6	0.14155	20489.9	1	220892	1	-110093	1
	Posterior thalamic radiation R	18058.7	1	38469	1	69666	1	889.16	1
	Posterior thalamic radiation L	35614.9	0.0101266	110977	1	33708.8	1	-84246.1	1
	Sagittal stratum R	25008	0.465279	14804.1	1	-26985.7	1	-129005	1
	Sagittal stratum L	-295.367	1	38230.1	1	-26505.9	1	-76410.4	1
	External capsule R	40542.9	1	-84563	1	37386.4	1	-90782.7	0.93881
	External capsule L	5331.87	1	1789.21	1	-14074.6	1	-42223.4	1
	Cingulum R	17284.7	1	-7564.16	1	460.704	1	-73754	1
	Cingulum L	12776	1	-506.823	1	-63759.9	1	-68851	1
	Superior longitudinal fasciculus R	65104.9	1	8525.27	1	33856.1	1	-43819.8	1
	Superior longitudinal fasciculus L	67493.2	0.201897	-45664.3	1	51862.7	1	-230232	1
RD	Middle cerebellar peduncle	4521.18	1	123.88	1	44007.5	1	19228.6	1
	Pontine crossing tract	857.837	1	-2706.31	1	14502.2	1	-2127.43	1
	Corpus callosum	15353.9	1	47056	1	104916	1	42097.6	1
	Corticospinal tract R	3312.6	1	2463.93	1	62091.6	1	7502.4	1
	Corticospinal tract L	831.829	1	1181.36	1	30250.8	1	10972.4	1
	Inferior cerebellar peduncle R	-15741.1	1	15964	1	3935.51	1	15185.4	1
	Inferior cerebellar peduncle L	-8243.33	1	25593	1	12654.9	1	14374.3	1
	Superior cerebellar peduncle R	4321.17	1	9621.95	1	-25751.7	1	13428.7	1
	Superior cerebellar peduncle L	-6744.09	1	5377.36	1	16373.3	0.0277087	9731.09	1
	Cerebral peduncle R	1395.75	1	12566.8	1	17063.7	1	14135.8	1
	Cerebral peduncle L	2779.56	1	20695.7	1	19268.7	1	19868.9	1
	Internal capsule R	-11882	1	60556.6	1	57395.1	0.834478	102768	1
	Internal capsule L	5901.78	1	133521	1	97684.6	1	4775.02	1
	Corona radiata R	-7608.84	1	48337	1	82638.1	1	110151	1
	Corona radiata L	-293593	1	60687.2	1	96195.5	1	102607	1
	Posterior thalamic radiation R	-9605.54	1	37357	1	112384	1	74264	1
	Posterior thalamic radiation L	84654.6	0.816145	34678.5	1	76309.2	1	-36896.2	1
	Sagittal stratum R	25007.6	1	120459	1	62403	1	141309	1
	Sagittal stratum L	-24315.7	1	118617	1	64959.4	1	74845.7	1
	External capsule R	40739.5	1	175739	1	77674.8	1	100395	1
	External capsule L	9341.85	1	65162.9	1	20485.5	1	20394.6	1
	Cingulum R	-35532.5	1	51717.4	1	43315.6	0.857041	32882.7	1
	Cingulum L	-63856.4	1	70191.3	1	33739.7	1	43670.8	1
	Superior longitudinal fasciculus R	-72473.4	1	28449.7	1	58797.4	0.667203	164295	0.640695
	Superior longitudinal fasciculus L	-70498.7	1	65536.3	1	218116	0.0463053	40559.5	1

## Sheet: ADLvsDTI_change
Association between changes in DTI metrics and changes in ADL
DTI metrics	ROI	SCA1		SCA2		SCA3		SCA6
		Coeff.	p-value	Coeff.	p-value	Coeff.	p-value	Coeff.	p-value
FA	Middle cerebellar peduncle	30.419	1	-34.7407	0.280605	-196.966	1	-32.7898	1
	Pontine crossing tract	14.8244	0.417632	-17.7327	1	-72.0763	1	6.13802	1
	Corpus callosum	44.9727	1	-26.1277	1	-386.916	1	-52.7494	1
	Corticospinal tract R	5.37622	1	-15.5344	1	-257.196	1	-8.31035	1
	Corticospinal tract L	15.0061	0.380283	-16.8776	0.562361	-116.896	1	-14.9265	1
	Inferior cerebellar peduncle R	26.7966	1	-17.9558	1	-107.3	1	-23.7709	1
	Inferior cerebellar peduncle L	23.1432	1	-19.6818	1	-62.931	1	-24.0114	1
	Superior cerebellar peduncle R	11.2041	1	-13.0292	1	10.847	1	-5.67047	1
	Superior cerebellar peduncle L	27.4638	0.600425	-12.9524	1	-100.234	1	67.2654	1
	Cerebral peduncle R	4.62199	1	-15.0602	1	-74.133	1	-15.8638	1
	Cerebral peduncle L	17.8133	1	-20.1341	1	-98.0385	1	-16.5085	1
	Internal capsule R	71.4816	0.849673	-46.557	0.871378	-174.76	1	-167.824	1
	Internal capsule L	26.8005	1	-30.6296	1	-752.072	1	20.4097	1
	Corona radiata R	36.8821	1	-36.1738	1	-176.553	1	-93.177	1
	Corona radiata L	42.8944	1	-31.3198	1	-216.075	1	-20.0189	1
	Posterior thalamic radiation R	-2.43186	1	-2.04483	1	-494.939	1	-106.166	1
	Posterior thalamic radiation L	68.2738	1	-30.5034	1	-306.039	1	-35.762	1
	Sagittal stratum R	39.3924	1	-39.0423	1	-167.669	1	-42.7909	1
	Sagittal stratum L	42.2384	1	-31.9303	1	-155.866	1	-135.848	1
	External capsule R	81.8151	0.331003	-34.4212	1	-112.811	1	-4.08135	1
	External capsule L	30.9547	1	-32.5403	1	-46.1875	1	-0.541113	1
	Cingulum R	56.3079	1	-23.8264	1	-104.49	1	-2.61658	1
	Cingulum L	13.9651	1	-32.7633	1	-135.15	1	-6.94267	1
	Superior longitudinal fasciculus R	59.9498	1	-27.5819	1	-231.527	1	-54.084	1
	Superior longitudinal fasciculus L	47.3024	1	-42.8104	1	-24.2461	1	215.36	1
MD	Middle cerebellar peduncle	-22848.2	1	10460.3	0.215322	128948	0.978571	18909	1
	Pontine crossing tract	-9235.17	1	3889	1	53294.7	1	-1133.92	1
	Corpus callosum	-23158.8	1	31141.1	1	328462	1	37065.8	1
	Corticospinal tract R	-1609.49	1	5666.17	0.1317	64065.8	1	2250.97	1
	Corticospinal tract L	-11076.5	0.650875	5564.38	0.326398	113215	1	5818.84	1
	Inferior cerebellar peduncle R	-23485.4	1	2753.63	1	-30837.4	1	7328.83	1
	Inferior cerebellar peduncle L	-9220.8	1	8859.9	1	52018.1	1	18037	1
	Superior cerebellar peduncle R	-1308.32	1	831.954	1	-31782.7	1	13315.2	1
	Superior cerebellar peduncle L	-13883.9	0.600057	-2988.91	1	40400.4	1	-23323.5	1
	Cerebral peduncle R	-3372.26	1	9567.87	1	43507.1	1	11988.7	1
	Cerebral peduncle L	-19693.4	0.670976	12121.1	1	60834.3	1	8621.32	1
	Internal capsule R	-13866.6	1	45003	1	348045	1	-81579.2	1
	Internal capsule L	-16689.6	1	48518.5	1	1.21077e+06	1	-41903.3	1
	Corona radiata R	7005.55	1	443.87	1	434524	1	69649.8	1
	Corona radiata L	39835.5	1	-10123.6	1	272402	1	-137179	1
	Posterior thalamic radiation R	-41230.8	1	-18112.7	1	215307	1	18585.2	1
	Posterior thalamic radiation L	2203.59	1	30423.7	1	152773	1	-15368.4	1
	Sagittal stratum R	-109.213	1	49469.2	1	173837	1	-206629	1
	Sagittal stratum L	-33319.3	0.846228	28452	1	411521	1	-107932	1
	External capsule R	-8984.55	1	131449	0.70515	204826	0.878377	-264143	1
	External capsule L	-22432.8	1	37486	1	13167	1	-37706.1	1
	Cingulum R	-32773.6	1	-43578.3	1	197395	1	-117809	1
	Cingulum L	-40719.3	1	-35447.5	1	234103	1	47738.8	1
	Superior longitudinal fasciculus R	-40596.2	1	-33715.7	1	210390	1	176218	1
	Superior longitudinal fasciculus L	-78287.4	1	-91835.1	1	1.22328e+06	1	-243534	0.838804
AD	Middle cerebellar peduncle	-25929.2	1	10463.4	0.42974	138740	1	24742.8	1
	Pontine crossing tract	1564.96	1	4629.46	1	64703.4	1	-5076.46	1
	Corpus callosum	-18065.5	1	-15983.4	1	291391	1	67021	1
	Corticospinal tract R	-262.899	1	5965.77	0.295306	26093	1	-1370.89	1
	Corticospinal tract L	-11737.8	1	5309.15	0.915229	111566	1	3301.53	1
	Inferior cerebellar peduncle R	21545.1	1	6677.59	1	-75055.4	1	-12733.3	1
	Inferior cerebellar peduncle L	-5875.65	1	4856.94	1	56310.8	1	24180	1
	Superior cerebellar peduncle R	820.575	1	-10363.5	1	-23633.1	1	8446	1
	Superior cerebellar peduncle L	-9118.4	1	-4259.68	1	39777.7	1	-34647.2	1
	Cerebral peduncle R	-3213.22	1	10926.3	1	32706	1	9157.4	1
	Cerebral peduncle L	-21623.9	0.0604873	11528.8	1	60516.3	1	4264.03	1
	Internal capsule R	-2981.75	1	15367.1	1	-40134.4	1	-43656	1
	Internal capsule L	-7356.9	1	-31013.2	1	-693189	0.226619	-48404.2	1
	Corona radiata R	15596.4	1	-119207	1	181658	1	148178	1
	Corona radiata L	17862.8	1	-81163.9	0.857301	496674	1	-21307.1	1
	Posterior thalamic radiation R	-6573.62	1	18095.4	1	148852	1	-893.625	1
	Posterior thalamic radiation L	804.517	1	-9521.96	1	94996.7	1	-43414.9	1
	Sagittal stratum R	2667	1	-52925.6	0.915229	-198782	1	-74706.9	1
	Sagittal stratum L	-21017.6	1	-17551	1	-11770.4	1	-92967.4	1
	External capsule R	24182.4	1	-6927.71	1	150433	1	-50117.7	1
	External capsule L	-24994.7	1	114741	1	-245788	1	-55526	1
	Cingulum R	-9201.11	1	-28277.5	1	28494.4	1	-36916.5	1
	Cingulum L	-1802.65	1	-17729.5	1	-95476.4	1	4992.82	1
	Superior longitudinal fasciculus R	19224.1	1	-25887.9	1	115721	1	76771.3	1
	Superior longitudinal fasciculus L	7263.44	1	-45171.3	1	248232	1	-32337.9	1
RD	Middle cerebellar peduncle	-24023.2	1	12091.4	0.142582	121012	1	14176.4	1
	Pontine crossing tract	-8247.83	1	3708.48	1	43820.6	1	1311.49	1
	Corpus callosum	-23164.3	1	26022.8	1	251708	1	23016.9	1
	Corticospinal tract R	-2660.78	1	6027.6	1	179855	1	1683.74	1
	Corticospinal tract L	-11380.1	0.372016	6278.86	0.15182	77879.5	1	5044.22	1
	Inferior cerebellar peduncle R	-38946.7	1	-4515.83	1	38227.6	1	13297.4	1
	Inferior cerebellar peduncle L	-8528.66	1	10858.6	1	56095.9	1	14020.5	1
	Superior cerebellar peduncle R	-3290.48	1	1538.15	1	-51281.8	1	9226.07	1
	Superior cerebellar peduncle L	-13168.2	0.529824	-2536.53	1	40719.1	1	-10089.8	1
	Cerebral peduncle R	-3443.34	1	367.486	1	50667.2	1	11674.2	1
	Cerebral peduncle L	-18555.4	1	14974.3	1	61708.9	1	10616.3	1
	Internal capsule R	-26125.5	1	-50962.5	1	140801	1	-51022.7	1
	Internal capsule L	-26362.4	1	26089.8	1	229025	1	-32989.6	1
	Corona radiata R	-18090.9	1	-25760.9	1	189082	1	-8599.01	1
	Corona radiata L	-49852.4	1	-25011.4	1	200305	1	-47416	1
	Posterior thalamic radiation R	11012.5	1	-27220.1	1	265969	1	25710.2	1
	Posterior thalamic radiation L	24746.7	1	26580.3	1	205376	1	29167.5	1
	Sagittal stratum R	-7080.11	1	98495.7	1	141136	1	15820.6	1
	Sagittal stratum L	-29173.7	0.960123	28955.9	1	141440	1	-40010	1
	External capsule R	-10527.6	1	87272.6	1	196929	1	457.538	1
	External capsule L	-15747	1	35774.8	1	-18329.9	1	-11598.3	1
	Cingulum R	-50908.6	0.322671	-11606.6	1	109386	1	-27169.5	1
	Cingulum L	-54494.2	1	-7415.05	1	80656.2	1	-9455.19	1
	Superior longitudinal fasciculus R	-31715.9	1	-28499.4	1	147846	1	36692.2	1
	Superior longitudinal fasciculus L	-39629.1	1	-30800.7	1	543043	1	-55739.2	1
